# Supplementary material for: Geographic variations in driving time to US mental health care, digital access to technology, and household crowdedness
Source: Health Aff Sch. 2023 Dec 1;1(6):qxad070. doi: 10.1093/haschl/qxad070 (PMC10986236; doi:10.1093/haschl/qxad070)
Supplement: qxad070_Supplementary_Data [file qxad070_Supplementary_Data.zip]

Archive with 2 entries (2 files):
- ICMJE coi_disclosure-Health Affairs Scholars_allv2.docx
- Supplemental Material 092023.docx
